# Supplementary material for: Inverted strand polarity yields thermodynamically stable G-quadruplexes and prevents duplex formation within extended DNA
Source: Chem Sci. 2024 Aug 27;15(37):15417–31. doi: 10.1039/d3sc05432b (PMC11376080; doi:10.1039/d3sc05432b)
Supplement: SC-015-D3SC05432B-s001 [file SC-015-D3SC05432B-s001.zip]

Archive with 2 entries (2 files):
- cv_svd2408091741.ipynb
- Jupyter Notebook for SVD analysis of G4.ipynb
