# Supplementary material for: Inverted strand polarity yields thermodynamically stable G-quadruplexes and prevents duplex formation within extended DNA
Source: Chem Sci. 2024 Aug 27;15(37):15417–31. doi: 10.1039/d3sc05432b (PMC11376080; doi:10.1039/d3sc05432b)
Supplement: SC-015-D3SC05432B-s001 [file SC-015-D3SC05432B-s001.zip › cv_svd2408091741.ipynb]

# %% [code]
import pandas as pd
import numpy as np
import matplotlib.pyplot as plt
from tkinter import Tk, filedialog, simpledialog, messagebox, ttk
import tkinter as tk  # Added import
import matplotlib.cm as cm
from scipy.signal import savgol_filter
from scipy.interpolate import CubicSpline, UnivariateSpline, interp1d
import os
from matplotlib.backends.backend_pdf import PdfPages


class PlotOptionsDialog(simpledialog.Dialog):
    def body(self, master):
        self.title("Plot and Font Options")

        self.plot_vars = {}
        #self.font_size_var = tk.IntVar(value=10)
        self.font_size_var = tk.IntVar(value=20)
        self.figsize_var = tk.StringVar(value="10, 6")
        #self.figsize_var = tk.StringVar(value="5, 3")

        # Checkboxes for plot options
        plots = [
            "Input Data vs Wavelength",
            "Smoothed Input Data vs Wavelength",
            "CD Intensity vs Temperature",
            "Singular Values and % Explained Variance",
            "First-order Autocorrelation",
            "US Matrix vs Wavelength",
            "U Matrix vs Wavelength",
            "V Matrix vs Temperature",
            "Spline Fit V Matrix vs Temperature"
        ]

        for i, plot in enumerate(plots):
            var = tk.IntVar(value=1)
            self.plot_vars[plot] = var
            ttk.Checkbutton(master, text=plot, variable=var).grid(row=i, column=0, sticky=tk.W)

        # Font size entry
        ttk.Label(master, text="Font Size").grid(row=len(plots), column=0, sticky=tk.W)
        ttk.Entry(master, textvariable=self.font_size_var).grid(row=len(plots), column=1)

        # Figure size entry
        ttk.Label(master, text="Figure Size (width, height)").grid(row=len(plots)+1, column=0, sticky=tk.W)
        ttk.Entry(master, textvariable=self.figsize_var).grid(row=len(plots)+1, column=1)

    def apply(self):
        self.plot_selections = {k: bool(v.get()) for k, v in self.plot_vars.items()}
        self.font_size = self.font_size_var.get()
        self.figsize = tuple(map(int, self.figsize_var.get().split(',')))

class CustomDialog(simpledialog.Dialog):
    def body(self, master):
        self.title("Data Processing Options")
        
        # Set the IntVar values to 1 for default "on" state
        self.baseline_var = tk.IntVar(value=1)
        self.wavelength_var = tk.IntVar()
        self.smooth_var = tk.IntVar(value=1)

        tk.Label(master, text="Baseline Correction").grid(row=0, sticky=tk.W)
        baseline_checkbox = tk.Checkbutton(master, variable=self.baseline_var)
        baseline_checkbox.grid(row=0, column=1)
        baseline_checkbox.select()  # Ensure the checkbox is selected by default

        tk.Label(master, text="Use All Wavelengths").grid(row=1, sticky=tk.W)
        tk.Checkbutton(master, variable=self.wavelength_var).grid(row=1, column=1)

        tk.Label(master, text="Min Wavelength (default: 225)").grid(row=2, sticky=tk.W)
        self.min_wavelength_entry = tk.Entry(master)
        self.min_wavelength_entry.grid(row=2, column=1)

        tk.Label(master, text="Max Wavelength (default: 340)").grid(row=3, sticky=tk.W)
        self.max_wavelength_entry = tk.Entry(master)
        self.max_wavelength_entry.grid(row=3, column=1)

        tk.Label(master, text="Smooth Data").grid(row=4, sticky=tk.W)
        smooth_checkbox = tk.Checkbutton(master, variable=self.smooth_var)
        smooth_checkbox.grid(row=4, column=1)
        smooth_checkbox.select()  # Ensure the checkbox is selected by default

        tk.Label(master, text="Window Length (default: 9)").grid(row=5, sticky=tk.W)
        self.window_length_entry = tk.Entry(master)
        self.window_length_entry.grid(row=5, column=1)

        tk.Label(master, text="Polynomial Order (default: 2)").grid(row=6, sticky=tk.W)
        self.polyorder_entry = tk.Entry(master)
        self.polyorder_entry.grid(row=6, column=1)

        return self.min_wavelength_entry

    def apply(self):
        self.baseline_correct = bool(self.baseline_var.get())
        self.use_all_wavelengths = bool(self.wavelength_var.get())
        self.min_wavelength = float(self.min_wavelength_entry.get() or 225)
        self.max_wavelength = float(self.max_wavelength_entry.get() or 340)
        self.smooth_data = bool(self.smooth_var.get())
        self.window_length = int(self.window_length_entry.get() or 9)
        self.polyorder = int(self.polyorder_entry.get() or 2)

# Function to get the input file path using a dialog
def get_file_path():
    root = Tk()
    root.withdraw()  # Hide the main window
    file_path = filedialog.askopenfilename(title="Select the input file", filetypes=[("CSV files", "*.csv")])
    root.destroy()
    return file_path

# Function to save matrices to an Excel file
def save_matrices_to_excel_with_input(raw_A, raw_wavelengths, temperatures, A, wavelengths, U, S_padded, VT, US, U_autocorr, V_autocorr, truncated_A, truncated_wavelengths, file_path, smooth_data, window_length, polyorder, explained_variance):
    output_path = file_path.replace(".csv", "_svd_matrices.xlsx")
    with pd.ExcelWriter(output_path) as writer:
        # Create a DataFrame for raw input data with wavelengths and temperatures as headers
        raw_A_with_headers = pd.DataFrame(raw_A)
        raw_A_with_headers.columns = temperatures
        raw_A_with_headers.insert(0, 'Wavelength', raw_wavelengths)
        raw_A_with_headers.to_excel(writer, sheet_name='Input Data', index=False)

        if truncated_A is not None:
            truncated_A_with_headers = pd.DataFrame(truncated_A)
            truncated_A_with_headers.columns = temperatures
            truncated_A_with_headers.insert(0, 'Wavelength', truncated_wavelengths)
            truncated_A_with_headers.to_excel(writer, sheet_name='Truncated Input Data', index=False)

        pd.DataFrame(U).to_excel(writer, sheet_name='U', index=False, header=False)
        pd.DataFrame(S_padded).to_excel(writer, sheet_name='Σ', index=False, header=False)
        pd.DataFrame(VT).to_excel(writer, sheet_name='V^T', index=False, header=False)
        pd.DataFrame(US).to_excel(writer, sheet_name='US', index=False, header=False)

        if smooth_data:
            smoothed_A_with_headers = pd.DataFrame(A)
            smoothed_A_with_headers.columns = temperatures
            smoothed_A_with_headers.insert(0, 'Wavelength', wavelengths)
            smoothed_A_with_headers.to_excel(writer, sheet_name=f'Smoothed Data (W {window_length}; P {polyorder})', index=False)

        # Adding autocorrelation data to a new sheet
        autocorr_data = pd.DataFrame({
            'Component': np.arange(1, len(U_autocorr) + 1),
            'U Autocorrelation': U_autocorr,
            'V Autocorrelation': V_autocorr
        })
        autocorr_data.to_excel(writer, sheet_name='Autocorrelation Data', index=False)

        # Adding explained variance data to a new sheet
        explained_variance_data = pd.DataFrame({
            'Singular Value': S_values,
            '% Explained Variance': explained_variance,
            'Cumulative % Explained Variance': np.cumsum(explained_variance)
        })
        explained_variance_data.to_excel(writer, sheet_name='Explained Variance', index=False)

    print(f"Matrices saved to {output_path}")

# Function to calculate the first-order autocorrelation function
def calculate_autocorrelation(matrix):
    autocorr = []
    for col in range(matrix.shape[1]):
        C = np.sum(matrix[:-1, col] * matrix[1:, col])
        autocorr.append(C)
    return np.array(autocorr)

# Function to perform baseline correction
def baseline_correction(wavelengths, data, baseline_range=(320, 340)):
    baseline_mask = (wavelengths >= baseline_range[0]) & (wavelengths <= baseline_range[1])
    corrected_data = data.copy()
    for i in range(data.shape[1]):
        baseline_values = data[baseline_mask, i]
        baseline_offset = np.mean(baseline_values)
        corrected_data[:, i] -= baseline_offset
    return corrected_data


def plot_cd_intensity_vs_temperature(wavelengths, temperatures, data, window_length, polyorder, plot_wavelengths, use_savgol, pdf=None, figsize=(10, 6), fontsize=10, inflection_fontsize=12):
    plt.rcParams.update({'font.size': fontsize})

    dense_temperature = np.linspace(min(temperatures), max(temperatures), 500)
    
    # Plot for CD intensity
    fig_cd, ax_cd = plt.subplots(figsize=figsize)
    for plot_wavelength in plot_wavelengths:
        wavelength_data = data.loc[data['Unnamed: 0'] == plot_wavelength].values.flatten()[1:]
        if use_savgol:
            smoothed_data = savgol_filter(wavelength_data, window_length=window_length, polyorder=polyorder)
        else:
            smoothed_data = wavelength_data
        
        cubic_spline = CubicSpline(temperatures, smoothed_data)
        fitted_curve = cubic_spline(dense_temperature)

        # Calculate first derivative and inflection points
        first_derivative = cubic_spline.derivative()(dense_temperature)
        second_derivative = cubic_spline.derivative(2)(dense_temperature)
        inflection_points = np.where(np.diff(np.sign(second_derivative)))[0]

        # Plot CD intensity data and fitted curve with consistent colors
        line, = ax_cd.plot(temperatures, wavelength_data, 'o', label=f'Original {plot_wavelength} nm')
        ax_cd.plot(dense_temperature, fitted_curve, '--', color=line.get_color())

        # Mark and label the major inflection point on the CD intensity graph
        if inflection_points.size > 0:
            major_inflection_idx = inflection_points[np.argmax(np.abs(first_derivative[inflection_points]))]
            major_inflection_temp = dense_temperature[major_inflection_idx]
            major_inflection_value = fitted_curve[major_inflection_idx]
            ax_cd.axvline(x=major_inflection_temp, color='grey', linestyle=':')
            ax_cd.text(major_inflection_temp, major_inflection_value, f'{major_inflection_temp:.1f} K', fontsize=inflection_fontsize, verticalalignment='bottom', color=line.get_color())

    ax_cd.set_title('CD Intensity vs Temperature', fontsize=16)
    ax_cd.set_xlabel('T (K)', fontsize=fontsize)
    ax_cd.set_ylabel('CD (mdeg)', fontsize=fontsize)
    ax_cd.legend(fontsize=16)
    ax_cd.grid(True)
    plt.tight_layout()
    if pdf:
        pdf.savefig(fig_cd)
    plt.show()

    # Plot for the first derivative
    fig_derivative, ax_derivative = plt.subplots(figsize=figsize)
    for plot_wavelength in plot_wavelengths:
        # Recompute the spline and derivative for each wavelength
        smoothed_data = savgol_filter(data.loc[data['Unnamed: 0'] == plot_wavelength].values.flatten()[1:], window_length=window_length, polyorder=polyorder)
        cubic_spline = CubicSpline(temperatures, smoothed_data)
        first_derivative = cubic_spline.derivative()(dense_temperature)
        second_derivative = cubic_spline.derivative(2)(dense_temperature)
        inflection_points = np.where(np.diff(np.sign(second_derivative)))[0]

        # Plot the first derivative with consistent color
        line, = ax_derivative.plot(dense_temperature, first_derivative, '--', label=f'${{dCD}}/{{dT}}$ at {plot_wavelength} nm')
        # Plot significant inflection points on the derivative graph
        if inflection_points.size > 0:
            major_inflection_idx = inflection_points[np.argmax(np.abs(first_derivative[inflection_points]))]
            major_inflection_temp = dense_temperature[major_inflection_idx]
            ax_derivative.axvline(x=major_inflection_temp, color='grey', linestyle=':', label=f'Inflection {major_inflection_temp:.1f} K {plot_wavelength} nm')

    ax_derivative.set_title('First Derivative of CD Intensity vs Temperature', fontsize=16)
    ax_derivative.set_xlabel('T (K)', fontsize=fontsize)
    ax_derivative.set_ylabel(f'${{dCD}}/{{dT}}$', fontsize=fontsize)
    ax_derivative.legend(fontsize=16)
    ax_derivative.grid(True)
    plt.tight_layout()
    if pdf:
        pdf.savefig(fig_derivative)
    plt.show()


# Function to suggest default number of components
def suggest_number_of_components(S_values, explained_variance, U_autocorr, V_autocorr):
    print("Debug Info: Singular Values:", S_values)
    print("Debug Info: Explained Variance:", explained_variance)
    print("Debug Info: U Autocorrelation:", U_autocorr)
    print("Debug Info: V Autocorrelation:", V_autocorr)

    # Calculate cumulative explained variance
    cumulative_explained_variance = np.cumsum(explained_variance)
    print("Debug Info: Cumulative Explained Variance:", cumulative_explained_variance)
    
    # Determine the cutoff point where cumulative explained variance exceeds 99%
    boolean_array = cumulative_explained_variance >= 99
    print("Debug Info: Boolean Array for Cutoff Condition:", boolean_array)
    cutoff_index = np.argmax(boolean_array)
    cutoff_point = cutoff_index + 1
    print("Debug Info: Cutoff Index:", cutoff_index)
    print("Debug Info: Cutoff Point:", cutoff_point)

    # Ensure at least 2 components if criteria met
    suggested_components = max(cutoff_point, 2)
    print("Debug Info: Initial Suggested Components (Cutoff Point or Min 2):", suggested_components)

    # Check autocorrelation criteria if more than 2 components
    if suggested_components > 2:
        significant_components = 2
        for i in range(2, len(U_autocorr)):
            if U_autocorr[i] > 0.8 and V_autocorr[i] > 0.8:
                significant_components = i + 1
            else:
                break
        suggested_components = significant_components
        print("Debug Info: Adjusted Suggested Components (Autocorrelation Criteria):", suggested_components)

    return suggested_components

# Main script
print("This program performs SVD analysis of T-dependent G-quadruplex CD data following the suggestions of Gray and Chaires: Curr. Protoc. Nucleic Acid Chem. 45:17.4.1-17.4.16")
file_path = get_file_path()
if file_path:
    # Load input data
    data = pd.read_csv(file_path)

    # Extract wavelengths and temperature columns
    raw_wavelengths = data.iloc[:, 0].values
    temperatures = data.columns[1:].astype(float)
    raw_A = data.iloc[:, 1:].values  # Create the CD data matrix A

    num_wavelengths = len(raw_wavelengths)
    num_temperatures = len(temperatures)

    # Get filename from file path
    filename = os.path.basename(file_path)

    # Prompt user for plot options
    root = Tk()
    root.withdraw()
    plot_dialog = PlotOptionsDialog(root)
    plot_selections = plot_dialog.plot_selections
    font_size = plot_dialog.font_size
    figsize = plot_dialog.figsize

    with PdfPages(file_path.replace(".csv", "_analysis.pdf")) as pdf:
        # Plot the input data with blue-red colormap
        if plot_selections["Input Data vs Wavelength"]:
            fig, ax = plt.subplots(figsize=figsize)
            plt.rcParams.update({'font.size': font_size})
            norm = plt.Normalize(vmin=min(temperatures), vmax=max(temperatures))
            colors = cm.coolwarm(norm(temperatures))
            for i in range(num_temperatures):
                ax.plot(raw_wavelengths, raw_A[:, i], color=colors[i], label=f'Temp {temperatures[i]}')
            ax.set_title(f'Input Data vs Wavelength ({filename})',fontsize=16)
            ax.set_xlabel('Wavelength (nm)')
            ax.set_ylabel('CD (mdeg)')
            sm = plt.cm.ScalarMappable(cmap=cm.coolwarm, norm=norm)
            sm.set_array([])
            cbar = plt.colorbar(sm, ax=ax)
            cbar.set_label('T (K)')
            ax.grid(True)
            plt.tight_layout()
            pdf.savefig(fig)
            plt.show()

        # Prompt user for baseline correction, wavelength truncation, and smoothing options
        root = Tk()
        root.withdraw()
        dialog = CustomDialog(root)
        baseline_correct = dialog.baseline_correct
        use_all_wavelengths = dialog.use_all_wavelengths
        min_wavelength = dialog.min_wavelength
        max_wavelength = dialog.max_wavelength
        smooth_data = dialog.smooth_data
        window_length = dialog.window_length
        polyorder = dialog.polyorder

        if baseline_correct:
            raw_A = baseline_correction(raw_wavelengths, raw_A)

        if not use_all_wavelengths:
            # Truncate the data
            mask = (raw_wavelengths >= min_wavelength) & (raw_wavelengths <= max_wavelength)
            truncated_wavelengths = raw_wavelengths[mask]
            truncated_A = raw_A[mask, :]
            
            # Update A and wavelengths for SVD calculation
            A = truncated_A
            wavelengths = truncated_wavelengths
            num_wavelengths = len(wavelengths)
        else:
            A = raw_A
            wavelengths = raw_wavelengths
            truncated_A = None
            truncated_wavelengths = None

        if smooth_data:
            smoothed_A = savgol_filter(A, window_length, polyorder, axis=0)

            # Plot the smoothed data with blue-red colormap
            if plot_selections["Smoothed Input Data vs Wavelength"]:
                fig, ax = plt.subplots(figsize=figsize)
                plt.rcParams.update({'font.size': font_size})
                for i in range(num_temperatures):
                    ax.plot(wavelengths, smoothed_A[:, i], color=colors[i], label=f'Temp {temperatures[i]}')
                ax.set_title(f'Smoothed Input Data vs Wavelength (W {window_length}; P {polyorder})',fontsize=16)
                ax.set_xlabel('Wavelength (nm)')
                ax.set_ylabel('CD (mdeg)')
                sm = plt.cm.ScalarMappable(cmap=cm.coolwarm, norm=norm)
                sm.set_array([])
                cbar = plt.colorbar(sm, ax=ax)
                cbar.set_label('T (K)')
                ax.grid(True)
                plt.tight_layout()
                pdf.savefig(fig)
                plt.show()

            # Use smoothed data for SVD
            A = smoothed_A

        # Determine default wavelengths for plotting
        min_intensity_wavelength = wavelengths[np.argmin(A.min(axis=1))]
        max_intensity_wavelength = wavelengths[np.argmax(A.max(axis=1))]
        
        # Prompt user for specific wavelengths to plot CD intensity vs. temperature
        default_wavelengths = f"{min_intensity_wavelength},{max_intensity_wavelength}"
        plot_wavelengths_input = simpledialog.askstring("Plot Wavelengths", f"Enter the wavelengths to plot CD intensity vs temperature (default: {default_wavelengths})", initialvalue=default_wavelengths)
        plot_wavelengths = [int(w.strip()) for w in plot_wavelengths_input.split(',')]
        
        # Plot CD intensity vs. temperature at the specified wavelengths
        if plot_selections["CD Intensity vs Temperature"]:
            plot_cd_intensity_vs_temperature(wavelengths, temperatures, data, window_length, polyorder, plot_wavelengths, smooth_data, pdf, figsize=figsize, fontsize=font_size)

        # Perform SVD
        U, S_values, VT = np.linalg.svd(A, full_matrices=False)
        
        # Create a zero-padded Sigma matrix with shape (num_temperatures, num_wavelengths)
        Sigma_padded = np.zeros((num_temperatures, num_wavelengths))
        np.fill_diagonal(Sigma_padded, S_values)
        
        # Create the non-padded Sigma matrix for reconstruction
        Sigma = np.diag(S_values)

        # Calculate US matrix
        US = U @ Sigma

        # Verify reconstruction
        A_reconstructed = U @ Sigma @ VT
        verification = np.allclose(A, A_reconstructed)

        # Print verification and shape results
        print("Verification of A ≈ UΣV^T:", verification)
        print("Number of wavelengths:", num_wavelengths)
        print("Number of temperatures:", num_temperatures)
        print("Shape of U:", U.shape)
        print("Shape of S:", S_values.shape)
        print("Shape of VT:", VT.shape)
        print("Shape of US:", US.shape)
        
        # Calculate autocorrelation for U and V matrices
        U_autocorr = calculate_autocorrelation(U)
        V_autocorr = calculate_autocorrelation(VT.T)

        # Save matrices to an Excel file
        explained_variance = (S_values ** 2) / np.sum(S_values ** 2) * 100
        save_matrices_to_excel_with_input(raw_A, raw_wavelengths, temperatures, A, wavelengths, U, Sigma_padded, VT, US, U_autocorr, V_autocorr, truncated_A, truncated_wavelengths, file_path, smooth_data, window_length, polyorder, explained_variance)

        # Reload the matrices from the saved Excel file to verify
        excel_data = pd.ExcelFile(file_path.replace(".csv", "_svd_matrices.xlsx"))
        df_A = pd.read_excel(excel_data, sheet_name='Input Data')
        df_U = pd.read_excel(excel_data, sheet_name='U', header=None)
        df_Sigma = pd.read_excel(excel_data, sheet_name='Σ', header=None)
        df_VT = pd.read_excel(excel_data, sheet_name='V^T', header=None)
        df_US = pd.read_excel(excel_data, sheet_name='US', header=None)
        
        # Print the shapes of the matrices from the Excel file
        print("Shapes from Excel file:")
        print("A shape:", df_A.shape)
        print("U shape:", df_U.shape)
        print("Sigma shape:", df_Sigma.shape)
        print("VT shape:", df_VT.shape)
        print("US shape:", df_US.shape)

        # Plot histogram of first ten singular values and % explained variance
        if plot_selections["Singular Values and % Explained Variance"]:
            fig, ax1 = plt.subplots(figsize=figsize)
            plt.rcParams.update({'font.size': font_size})
            ax1.bar(np.arange(1, 11), S_values[:10], color='b', alpha=0.7, label='Singular Values')
            ax1.set_xlabel('Component Number')
            ax1.set_ylabel('Singular Values', color='b')
            ax1.tick_params('y', colors='b')

            ax2 = ax1.twinx()
            ax2.plot(np.arange(1, 11), explained_variance[:10], 'r-o', label='% Explained Variance')
            ax2.set_ylabel('% Explained Variance', color='r')
            ax2.tick_params('y', colors='r')

            fig.tight_layout()
            plt.title('First Ten Singular Values and % Explained Variance',fontsize=16)
            plt.grid(True)
            pdf.savefig(fig)
            plt.show()
            print("Above:  Look for the elbow: usually at the component that accounts for 99% of the cumulative explained variance.")

        
        # Plot histogram of first-order autocorrelation for U and V matrices
        if plot_selections["First-order Autocorrelation"]:
            fig, ax = plt.subplots(figsize=figsize)
            plt.rcParams.update({'font.size': font_size})
            width = 0.35
            indices = np.arange(1, 11)

            ax.bar(indices - width/2, U_autocorr[:10], width, label='U', color='blue', alpha=0.7)
            ax.bar(indices + width/2, V_autocorr[:10], width, label='V', color='orange', alpha=0.7)

            ax.set_xlabel('Component Number')
            ax.set_ylabel('First-order Autocorrelation')
            ax.set_title('First-order Autocorrelation for U and V Matrices (First 10 Components)',fontsize=16)
            ax.legend(fontsize=16)
            ax.grid(True)
            
            # Adding the horizontal line at y = 0.8
            ax.axhline(y=0.8, color='red', linestyle='--', label='Threshold (0.8)')

            plt.tight_layout()
            pdf.savefig(fig)
            plt.show()
            print("Look for a cut-off at ~0.8 for the V autocorrelation values")

        # Ensure that the number of columns in US matches the number of wavelengths
        if US.shape[0] == num_wavelengths:
            # Plot the first 4 columns of the US matrix vs wavelength
            if plot_selections["US Matrix vs Wavelength"]:
                fig, ax = plt.subplots(figsize=figsize)
                plt.rcParams.update({'font.size': font_size})
                for i in range(4):
                    ax.plot(wavelengths, US[:, i], label=f'US{i}')

                ax.set_title('First 4 Columns of US Matrix vs Wavelength ',fontsize=16)
                ax.set_xlabel('Wavelength (nm)')
                ax.set_ylabel('US Values')
                ax.legend(fontsize=16)
                ax.grid(True)
                plt.tight_layout()
                pdf.savefig(fig)
                plt.show()
                print("Above: SV-Weighted Basis Spectra: the most significant basis spectrum resembles the main features of the experimental spectrum, but may take the shape of a mirror-image spectrum.")

            # Plot the first 4 columns of the U matrix vs wavelength
            if plot_selections["U Matrix vs Wavelength"]:
                fig, ax = plt.subplots(figsize=figsize)
                plt.rcParams.update({'font.size': font_size})
                for i in range(4):
                    ax.plot(wavelengths, U[:, i], label=f'U{i}')

                ax.set_title('First 4 Columns of U Matrix vs Wavelength ',fontsize=16)
                ax.set_xlabel('Wavelength (nm)')
                ax.set_ylabel('U Values')
                ax.legend(fontsize=16)
                ax.grid(True)
                plt.tight_layout()
                pdf.savefig(fig)
                plt.show()
                print("Above: non-weighted Basis Spectra")

            # Define a set of consistent colors
            consistent_colors = []  # List to store colors used by Matplotlib

#             # Plot the first 4 columns of the V matrix vs Temperature and capture the colors
#             if plot_selections["V Matrix vs Temperature"]:
#                 fig, ax = plt.subplots(figsize=figsize)
#                 plt.rcParams.update({'font.size': font_size})
#                 for i in range(4):
#                     line, = ax.plot(temperatures, VT[i, :], marker='o', linestyle='--', label=f'V{i}')
#                     consistent_colors.append(line.get_color())  # Store the color used by Matplotlib

#                 ax.set_title('First 4 Columns of V Matrix vs Temperature (Weights of Each Component)',fontsize=16)
#                 ax.set_xlabel('T (K)')
#                 ax.set_ylabel('V Values')
#                 ax.legend(fontsize=16)
#                 ax.grid(True)
#                 plt.tight_layout()
#                 pdf.savefig(fig)
#                 plt.show()
#                 print("Above: look for V components that show regular (not necessarily monotonic) variation with T (i.e. not just noise.)")


            # Plot the first 4 columns of the V matrix vs Temperature using interpolation
            if plot_selections["V Matrix vs Temperature"]:
                fig, ax = plt.subplots(figsize=figsize)
                plt.rcParams.update({'font.size': font_size})

                # Create a dense temperature array for smooth plotting
                dense_temperatures = np.linspace(temperatures.min(), temperatures.max(), 500)

                for i in range(4):
                    # Interpolate using cubic splines
                    spline = interp1d(temperatures, VT[i, :], kind='cubic')
                    spline_values = spline(dense_temperatures)

                    # Plot the original data points and the interpolated curve
                    line, = ax.plot(temperatures, VT[i, :], 'o', label=f'V{i}')
                    ax.plot(dense_temperatures, spline_values, '-', color=line.get_color())

                    # Store the color used by Matplotlib
                    consistent_colors.append(line.get_color())

                ax.set_title('First 4 Columns of V Matrix vs Temperature (Weights of Each Component)', fontsize=16)
                ax.set_xlabel('T (K)', fontsize=font_size)
                ax.set_ylabel('V Values', fontsize=font_size)
                ax.legend(fontsize=16)
                ax.grid(True)
                plt.tight_layout()

                if pdf:
                    pdf.savefig(fig)
                plt.show()
                print("Above: look for V components that show regular (not necessarily monotonic) variation with T (i.e. not just noise.)")


        
        # Suggest default number of components
        suggested_components = suggest_number_of_components(S_values, explained_variance, U_autocorr, V_autocorr)
        summary_text = (
            f"Default value ({suggested_components}) obtained based on:\n"
            "1. Elbow in the SV / Explained variance plot.\n"
            "2. If # > 2 then assessed U and V autocorrelations (both > ~0.8)."
        )
        num_components = simpledialog.askinteger("Number of Components", f"Enter # of components:\n{summary_text}", initialvalue=suggested_components)

        # Replot the chosen number of columns of the U matrix vs wavelength and the V matrix vs temperature
        if plot_selections["U Matrix vs Wavelength"]:
            fig, ax = plt.subplots(figsize=figsize)
            plt.rcParams.update({'font.size': font_size})
            for i in range(num_components):
                ax.plot(wavelengths, U[:, i], label=f'U{i}')

            ax.set_title(f'First {num_components} Columns of U Matrix vs Wavelength',fontsize=16)
            ax.set_xlabel('Wavelength (nm)')
            ax.set_ylabel('U Values')
            ax.legend(fontsize=16)
            ax.grid(True)
            plt.tight_layout()
            pdf.savefig(fig)
            plt.show()

        if plot_selections["V Matrix vs Temperature"]:
            fig, ax = plt.subplots(figsize=figsize)
            plt.rcParams.update({'font.size': font_size})
            for i in range(num_components):
                ax.plot(temperatures, VT[i, :], label=f'V{i}')

            ax.set_title(f'First {num_components} Columns of V Matrix vs Temperature',fontsize=16)
            ax.set_xlabel('T (K)')
            ax.set_ylabel('V Values')
            ax.legend(fontsize=16)
            ax.grid(True)
            plt.tight_layout()
            pdf.savefig(fig)
            plt.show()

        if plot_selections["Spline Fit V Matrix vs Temperature"]:
            def plot_spline_fit(smoothing_factor, temperatures, VT, num_components):
                plt.clf()  # Clear the current figure

                fig, ax = plt.subplots(figsize=figsize)
                plt.rcParams.update({'font.size': font_size})

                # Dense range for interpolation
                dense_temperatures = np.linspace(temperatures.min(), temperatures.max(), 500)

                for i in range(num_components):
                    color = consistent_colors[i % len(consistent_colors)]  # Use consistent colors cyclically
                    # Plot the original data points
                    #ax.plot(temperatures, VT[i, :], 'o', color=color, label=f'V^T[{i}, :] Data Points')
                    ax.plot(temperatures, VT[i, :], 'o', color=color, label=f'V{i}')
                    # Create a smoothed cubic spline for the current component
                    spline = UnivariateSpline(temperatures, VT[i, :], s=smoothing_factor)
                    # Evaluate the spline on the dense range
                    spline_values = spline(dense_temperatures)
                    # Plot the spline
                    #ax.plot(dense_temperatures, spline_values, '--', color=color, label=f'V^T[{i}, :] Spline Fit (s={smoothing_factor})')
                    ax.plot(dense_temperatures, spline_values, '--', color=color,)

                    # Determine inflection points
                    inflection_points = np.where(np.diff(np.sign(spline.derivative(2)(dense_temperatures))))[0]
                    if inflection_points.size > 0:
                        for inflection_idx in inflection_points:
                            inflection_temp = dense_temperatures[inflection_idx]
                            ax.axvline(x=inflection_temp, linestyle=':', color=color)
                            ax.text(inflection_temp, spline_values[inflection_idx], f'{inflection_temp:.2f}', fontsize=font_size-2, color=color)

                ax.set_title(f'First {num_components} V Matrix Columns vs T (Smoothed C-Spline (s={smoothing_factor}))',fontsize=16)
                ax.set_xlabel('T (K)')
                ax.set_ylabel('V Values')
                #ax.legend(loc='upper center', bbox_to_anchor=(0.5, -0.15), fancybox=True, shadow=True, ncol=2)
                ax.legend(fontsize=16)
                ax.grid(True)
                plt.tight_layout()
                pdf.savefig(fig)
                plt.show()

            smoothing_factor = 0.05  # Default smoothing factor

            while True:
                plot_spline_fit(smoothing_factor, temperatures, VT, num_components)
                user_input = input(f"Current smoothing factor is {smoothing_factor}. Enter a new smoothing factor (0.000 = no smoothing; type 'done' to finish): ")
                if user_input.lower() == 'done':
                    break
                try:
                    smoothing_factor = float(user_input)
                except ValueError:
                    print("Invalid input. Please enter a numeric value.")

else:
    print("No file selected.")

# %% [code]
