# Supplementary material for: Inverted strand polarity yields thermodynamically stable G-quadruplexes and prevents duplex formation within extended DNA
Source: Chem Sci. 2024 Aug 27;15(37):15417–31. doi: 10.1039/d3sc05432b (PMC11376080; doi:10.1039/d3sc05432b)
Supplement: SC-015-D3SC05432B-s001 [file SC-015-D3SC05432B-s001.zip › Jupyter Notebook for SVD analysis of G4.ipynb]

# %% [markdown]
This Jupyter Notebook performs Singular Value Decomposition (SVD) analysis on Circular Dichroism (CD) melting data to identify significant components in the dataset. The script processes temperature-dependent CD data, provides options for baseline correction, data smoothing, and wavelength selection, and generates various plots to visualize the results. It also fits cubic splines to the V matrix vectors to help identify inflection points. The outputs include detailed plots and data saved to PDF and Excel formats.

Disclaimer: The code provided in this Jupyter Notebook is offered in good faith. However, it is provided 'as is' without any express or implied warranties, including but not limited to the implied warranty of fitness for a particular purpose. The authors of this notebook and associated entities shall not be liable for any damages, losses, or issues that may arise from the use, misuse, or inability to use the code. Users are responsible for ensuring that the code is appropriate for their specific needs and conditions. By using this notebook, you agree to these terms.

The input data file should be in CSV format and structured as follows:

- The first column should contain the wavelengths in nanometers (nm).
- The subsequent columns should contain the CD data at various temperatures, with the temperature values (in Kelvin) as the column headers.
- Ensure that the temperature values are listed as numerical values (e.g., 288, 293, 298, etc.).

e.g.,

,288,293,298
350,0.553,0.479,0.330
349,0.127,0.292,0.451
348,0.206,0.172,0.188


Please refer to the SI of DOI: 10.1039/D3SC05432B for further instructions.

# %% [code]
import pandas as pd
import numpy as np
import matplotlib.pyplot as plt
from tkinter import Tk, filedialog, simpledialog, messagebox, ttk
import tkinter as tk  # Added import
import matplotlib.cm as cm
from scipy.signal import savgol_filter
from scipy.interpolate import CubicSpline, UnivariateSpline, interp1d
import os
from matplotlib.backends.backend_pdf import PdfPages


class PlotOptionsDialog(simpledialog.Dialog):
    def body(self, master):
        self.title("Plot and Font Options")

        self.plot_vars = {}
        #self.font_size_var = tk.IntVar(value=10)
        self.font_size_var = tk.IntVar(value=20)
        self.figsize_var = tk.StringVar(value="10, 6")
        #self.figsize_var = tk.StringVar(value="5, 3")

        # Checkboxes for plot options
        plots = [
            "Input Data vs Wavelength",
            "Smoothed Input Data vs Wavelength",
            "CD Intensity vs Temperature",
            "Singular Values and % Explained Variance",
            "First-order Autocorrelation",
            "US Matrix vs Wavelength",
            "U Matrix vs Wavelength",
            "V Matrix vs Temperature",
            "Spline Fit V Matrix vs Temperature"
        ]

        for i, plot in enumerate(plots):
            var = tk.IntVar(value=1)
            self.plot_vars[plot] = var
            ttk.Checkbutton(master, text=plot, variable=var).grid(row=i, column=0, sticky=tk.W)

        # Font size entry
        ttk.Label(master, text="Font Size").grid(row=len(plots), column=0, sticky=tk.W)
        ttk.Entry(master, textvariable=self.font_size_var).grid(row=len(plots), column=1)

        # Figure size entry
        ttk.Label(master, text="Figure Size (width, height)").grid(row=len(plots)+1, column=0, sticky=tk.W)
        ttk.Entry(master, textvariable=self.figsize_var).grid(row=len(plots)+1, column=1)

    def apply(self):
        self.plot_selections = {k: bool(v.get()) for k, v in self.plot_vars.items()}
        self.font_size = self.font_size_var.get()
        self.figsize = tuple(map(int, self.figsize_var.get().split(',')))

class CustomDialog(simpledialog.Dialog):
    def body(self, master):
        self.title("Data Processing Options")
        
        # Set the IntVar values to 1 for default "on" state
        self.baseline_var = tk.IntVar(value=1)
        self.wavelength_var = tk.IntVar()
        self.smooth_var = tk.IntVar(value=1)

        tk.Label(master, text="Baseline Correction").grid(row=0, sticky=tk.W)
        baseline_checkbox = tk.Checkbutton(master, variable=self.baseline_var)
        baseline_checkbox.grid(row=0, column=1)
        baseline_checkbox.select()  # Ensure the checkbox is selected by default

        tk.Label(master, text="Use All Wavelengths").grid(row=1, sticky=tk.W)
        tk.Checkbutton(master, variable=self.wavelength_var).grid(row=1, column=1)

        tk.Label(master, text="Min Wavelength (default: 225)").grid(row=2, sticky=tk.W)
        self.min_wavelength_entry = tk.Entry(master)
        self.min_wavelength_entry.grid(row=2, column=1)

        tk.Label(master, text="Max Wavelength (default: 340)").grid(row=3, sticky=tk.W)
        self.max_wavelength_entry = tk.Entry(master)
        self.max_wavelength_entry.grid(row=3, column=1)

        tk.Label(master, text="Smooth Data").grid(row=4, sticky=tk.W)
        smooth_checkbox = tk.Checkbutton(master, variable=self.smooth_var)
        smooth_checkbox.grid(row=4, column=1)
        smooth_checkbox.select()  # Ensure the checkbox is selected by default

        tk.Label(master, text="Window Length (default: 9)").grid(row=5, sticky=tk.W)
        self.window_length_entry = tk.Entry(master)
        self.window_length_entry.grid(row=5, column=1)

        tk.Label(master, text="Polynomial Order (default: 2)").grid(row=6, sticky=tk.W)
        self.polyorder_entry = tk.Entry(master)
        self.polyorder_entry.grid(row=6, column=1)

        return self.min_wavelength_entry

    def apply(self):
        self.baseline_correct = bool(self.baseline_var.get())
        self.use_all_wavelengths = bool(self.wavelength_var.get())
        self.min_wavelength = float(self.min_wavelength_entry.get() or 225)
        self.max_wavelength = float(self.max_wavelength_entry.get() or 340)
        self.smooth_data = bool(self.smooth_var.get())
        self.window_length = int(self.window_length_entry.get() or 9)
        self.polyorder = int(self.polyorder_entry.get() or 2)

# Function to get the input file path using a dialog
def get_file_path():
    root = Tk()
    root.withdraw()  # Hide the main window
    file_path = filedialog.askopenfilename(title="Select the input file", filetypes=[("CSV files", "*.csv")])
    root.destroy()
    return file_path

# Function to save matrices to an Excel file
def save_matrices_to_excel_with_input(raw_A, raw_wavelengths, temperatures, A, wavelengths, U, S_padded, VT, US, U_autocorr, V_autocorr, truncated_A, truncated_wavelengths, file_path, smooth_data, window_length, polyorder, explained_variance):
    output_path = file_path.replace(".csv", "_svd_matrices.xlsx")
    with pd.ExcelWriter(output_path) as writer:
        # Create a DataFrame for raw input data with wavelengths and temperatures as headers
        raw_A_with_headers = pd.DataFrame(raw_A)
        raw_A_with_headers.columns = temperatures
        raw_A_with_headers.insert(0, 'Wavelength', raw_wavelengths)
        raw_A_with_headers.to_excel(writer, sheet_name='Input Data', index=False)

        if truncated_A is not None:
            truncated_A_with_headers = pd.DataFrame(truncated_A)
            truncated_A_with_headers.columns = temperatures
            truncated_A_with_headers.insert(0, 'Wavelength', truncated_wavelengths)
            truncated_A_with_headers.to_excel(writer, sheet_name='Truncated Input Data', index=False)

        pd.DataFrame(U).to_excel(writer, sheet_name='U', index=False, header=False)
        pd.DataFrame(S_padded).to_excel(writer, sheet_name='Σ', index=False, header=False)
        pd.DataFrame(VT).to_excel(writer, sheet_name='V^T', index=False, header=False)
        pd.DataFrame(US).to_excel(writer, sheet_name='US', index=False, header=False)

        if smooth_data:
            smoothed_A_with_headers = pd.DataFrame(A)
            smoothed_A_with_headers.columns = temperatures
            smoothed_A_with_headers.insert(0, 'Wavelength', wavelengths)
            smoothed_A_with_headers.to_excel(writer, sheet_name=f'Smoothed Data (W {window_length}; P {polyorder})', index=False)

        # Adding autocorrelation data to a new sheet
        autocorr_data = pd.DataFrame({
            'Component': np.arange(1, len(U_autocorr) + 1),
            'U Autocorrelation': U_autocorr,
            'V Autocorrelation': V_autocorr
        })
        autocorr_data.to_excel(writer, sheet_name='Autocorrelation Data', index=False)

        # Adding explained variance data to a new sheet
        explained_variance_data = pd.DataFrame({
            'Singular Value': S_values,
            '% Explained Variance': explained_variance,
            'Cumulative % Explained Variance': np.cumsum(explained_variance)
        })
        explained_variance_data.to_excel(writer, sheet_name='Explained Variance', index=False)

    print(f"Matrices saved to {output_path}")

# Function to calculate the first-order autocorrelation function
def calculate_autocorrelation(matrix):
    autocorr = []
    for col in range(matrix.shape[1]):
        C = np.sum(matrix[:-1, col] * matrix[1:, col])
        autocorr.append(C)
    return np.array(autocorr)

# Function to perform baseline correction
def baseline_correction(wavelengths, data, baseline_range=(320, 340)):
    baseline_mask = (wavelengths >= baseline_range[0]) & (wavelengths <= baseline_range[1])
    corrected_data = data.copy()
    for i in range(data.shape[1]):
        baseline_values = data[baseline_mask, i]
        baseline_offset = np.mean(baseline_values)
        corrected_data[:, i] -= baseline_offset
    return corrected_data


def plot_cd_intensity_vs_temperature(wavelengths, temperatures, data, window_length, polyorder, plot_wavelengths, use_savgol, pdf=None, figsize=(10, 6), fontsize=10, inflection_fontsize=12):
    plt.rcParams.update({'font.size': fontsize})

    dense_temperature = np.linspace(min(temperatures), max(temperatures), 500)
    
    # Plot for CD intensity
    fig_cd, ax_cd = plt.subplots(figsize=figsize)
    for plot_wavelength in plot_wavelengths:
        wavelength_data = data.loc[data['Unnamed: 0'] == plot_wavelength].values.flatten()[1:]
        if use_savgol:
            smoothed_data = savgol_filter(wavelength_data, window_length=window_length, polyorder=polyorder)
        else:
            smoothed_data = wavelength_data
        
        cubic_spline = CubicSpline(temperatures, smoothed_data)
        fitted_curve = cubic_spline(dense_temperature)

        # Calculate first derivative and inflection points
        first_derivative = cubic_spline.derivative()(dense_temperature)
        second_derivative = cubic_spline.derivative(2)(dense_temperature)
        inflection_points = np.where(np.diff(np.sign(second_derivative)))[0]

        # Plot CD intensity data and fitted curve with consistent colors
        line, = ax_cd.plot(temperatures, wavelength_data, 'o', label=f'Original {plot_wavelength} nm')
        ax_cd.plot(dense_temperature, fitted_curve, '--', color=line.get_color())

        # Mark and label the major inflection point on the CD intensity graph
        if inflection_points.size > 0:
            major_inflection_idx = inflection_points[np.argmax(np.abs(first_derivative[inflection_points]))]
            major_inflection_temp = dense_temperature[major_inflection_idx]
            major_inflection_value = fitted_curve[major_inflection_idx]
            ax_cd.axvline(x=major_inflection_temp, color='grey', linestyle=':')
            ax_cd.text(major_inflection_temp, major_inflection_value, f'{major_inflection_temp:.1f} K', fontsize=inflection_fontsize, verticalalignment='bottom', color=line.get_color())

    ax_cd.set_title('CD Intensity vs Temperature', fontsize=16)
    ax_cd.set_xlabel('T (K)', fontsize=fontsize)
    ax_cd.set_ylabel('CD (mdeg)', fontsize=fontsize)
    ax_cd.legend(fontsize=16)
    ax_cd.grid(True)
    plt.tight_layout()
    if pdf:
        pdf.savefig(fig_cd)
    plt.show()

    # Plot for the first derivative
    fig_derivative, ax_derivative = plt.subplots(figsize=figsize)
    for plot_wavelength in plot_wavelengths:
        # Recompute the spline and derivative for each wavelength
        smoothed_data = savgol_filter(data.loc[data['Unnamed: 0'] == plot_wavelength].values.flatten()[1:], window_length=window_length, polyorder=polyorder)
        cubic_spline = CubicSpline(temperatures, smoothed_data)
        first_derivative = cubic_spline.derivative()(dense_temperature)
        second_derivative = cubic_spline.derivative(2)(dense_temperature)
        inflection_points = np.where(np.diff(np.sign(second_derivative)))[0]

        # Plot the first derivative with consistent color
        line, = ax_derivative.plot(dense_temperature, first_derivative, '--', label=f'${{dCD}}/{{dT}}$ at {plot_wavelength} nm')
        # Plot significant inflection points on the derivative graph
        if inflection_points.size > 0:
            major_inflection_idx = inflection_points[np.argmax(np.abs(first_derivative[inflection_points]))]
            major_inflection_temp = dense_temperature[major_inflection_idx]
            ax_derivative.axvline(x=major_inflection_temp, color='grey', linestyle=':', label=f'Inflection {major_inflection_temp:.1f} K {plot_wavelength} nm')

    ax_derivative.set_title('First Derivative of CD Intensity vs Temperature', fontsize=16)
    ax_derivative.set_xlabel('T (K)', fontsize=fontsize)
    ax_derivative.set_ylabel(f'${{dCD}}/{{dT}}$', fontsize=fontsize)
    ax_derivative.legend(fontsize=16)
    ax_derivative.grid(True)
    plt.tight_layout()
    if pdf:
        pdf.savefig(fig_derivative)
    plt.show()


# Function to suggest default number of components
def suggest_number_of_components(S_values, explained_variance, U_autocorr, V_autocorr):
    print("Debug Info: Singular Values:", S_values)
    print("Debug Info: Explained Variance:", explained_variance)
    print("Debug Info: U Autocorrelation:", U_autocorr)
    print("Debug Info: V Autocorrelation:", V_autocorr)

    # Calculate cumulative explained variance
    cumulative_explained_variance = np.cumsum(explained_variance)
    print("Debug Info: Cumulative Explained Variance:", cumulative_explained_variance)
    
    # Determine the cutoff point where cumulative explained variance exceeds 99%
    boolean_array = cumulative_explained_variance >= 99
    print("Debug Info: Boolean Array for Cutoff Condition:", boolean_array)
    cutoff_index = np.argmax(boolean_array)
    cutoff_point = cutoff_index + 1
    print("Debug Info: Cutoff Index:", cutoff_index)
    print("Debug Info: Cutoff Point:", cutoff_point)

    # Ensure at least 2 components if criteria met
    suggested_components = max(cutoff_point, 2)
    print("Debug Info: Initial Suggested Components (Cutoff Point or Min 2):", suggested_components)

    # Check autocorrelation criteria if more than 2 components
    if suggested_components > 2:
        significant_components = 2
        for i in range(2, len(U_autocorr)):
            if U_autocorr[i] > 0.8 and V_autocorr[i] > 0.8:
                significant_components = i + 1
            else:
                break
        suggested_components = significant_components
        print("Debug Info: Adjusted Suggested Components (Autocorrelation Criteria):", suggested_components)

    return suggested_components

# Main script
print("This program performs SVD analysis of T-dependent G-quadruplex CD data following the suggestions of Gray and Chaires: Curr. Protoc. Nucleic Acid Chem. 45:17.4.1-17.4.16")
file_path = get_file_path()
if file_path:
    # Load input data
    data = pd.read_csv(file_path)

    # Extract wavelengths and temperature columns
    raw_wavelengths = data.iloc[:, 0].values
    temperatures = data.columns[1:].astype(float)
    raw_A = data.iloc[:, 1:].values  # Create the CD data matrix A

    num_wavelengths = len(raw_wavelengths)
    num_temperatures = len(temperatures)

    # Get filename from file path
    filename = os.path.basename(file_path)

    # Prompt user for plot options
    root = Tk()
    root.withdraw()
    plot_dialog = PlotOptionsDialog(root)
    plot_selections = plot_dialog.plot_selections
    font_size = plot_dialog.font_size
    figsize = plot_dialog.figsize

    with PdfPages(file_path.replace(".csv", "_analysis.pdf")) as pdf:
        # Plot the input data with blue-red colormap
        if plot_selections["Input Data vs Wavelength"]:
            fig, ax = plt.subplots(figsize=figsize)
            plt.rcParams.update({'font.size': font_size})
            norm = plt.Normalize(vmin=min(temperatures), vmax=max(temperatures))
            colors = cm.coolwarm(norm(temperatures))
            for i in range(num_temperatures):
                ax.plot(raw_wavelengths, raw_A[:, i], color=colors[i], label=f'Temp {temperatures[i]}')
            ax.set_title(f'Input Data vs Wavelength ({filename})',fontsize=16)
            ax.set_xlabel('Wavelength (nm)')
            ax.set_ylabel('CD (mdeg)')
            sm = plt.cm.ScalarMappable(cmap=cm.coolwarm, norm=norm)
            sm.set_array([])
            cbar = plt.colorbar(sm, ax=ax)
            cbar.set_label('T (K)')
            ax.grid(True)
            plt.tight_layout()
            pdf.savefig(fig)
            plt.show()

        # Prompt user for baseline correction, wavelength truncation, and smoothing options
        root = Tk()
        root.withdraw()
        dialog = CustomDialog(root)
        baseline_correct = dialog.baseline_correct
        use_all_wavelengths = dialog.use_all_wavelengths
        min_wavelength = dialog.min_wavelength
        max_wavelength = dialog.max_wavelength
        smooth_data = dialog.smooth_data
        window_length = dialog.window_length
        polyorder = dialog.polyorder

        if baseline_correct:
            raw_A = baseline_correction(raw_wavelengths, raw_A)

        if not use_all_wavelengths:
            # Truncate the data
            mask = (raw_wavelengths >= min_wavelength) & (raw_wavelengths <= max_wavelength)
            truncated_wavelengths = raw_wavelengths[mask]
            truncated_A = raw_A[mask, :]
            
            # Update A and wavelengths for SVD calculation
            A = truncated_A
            wavelengths = truncated_wavelengths
            num_wavelengths = len(wavelengths)
        else:
            A = raw_A
            wavelengths = raw_wavelengths
            truncated_A = None
            truncated_wavelengths = None

        if smooth_data:
            smoothed_A = savgol_filter(A, window_length, polyorder, axis=0)

            # Plot the smoothed data with blue-red colormap
            if plot_selections["Smoothed Input Data vs Wavelength"]:
                fig, ax = plt.subplots(figsize=figsize)
                plt.rcParams.update({'font.size': font_size})
                for i in range(num_temperatures):
                    ax.plot(wavelengths, smoothed_A[:, i], color=colors[i], label=f'Temp {temperatures[i]}')
                ax.set_title(f'Smoothed Input Data vs Wavelength (W {window_length}; P {polyorder})',fontsize=16)
                ax.set_xlabel('Wavelength (nm)')
                ax.set_ylabel('CD (mdeg)')
                sm = plt.cm.ScalarMappable(cmap=cm.coolwarm, norm=norm)
                sm.set_array([])
                cbar = plt.colorbar(sm, ax=ax)
                cbar.set_label('T (K)')
                ax.grid(True)
                plt.tight_layout()
                pdf.savefig(fig)
                plt.show()

            # Use smoothed data for SVD
            A = smoothed_A

        # Determine default wavelengths for plotting
        min_intensity_wavelength = wavelengths[np.argmin(A.min(axis=1))]
        max_intensity_wavelength = wavelengths[np.argmax(A.max(axis=1))]
        
        # Prompt user for specific wavelengths to plot CD intensity vs. temperature
        default_wavelengths = f"{min_intensity_wavelength},{max_intensity_wavelength}"
        plot_wavelengths_input = simpledialog.askstring("Plot Wavelengths", f"Enter the wavelengths to plot CD intensity vs temperature (default: {default_wavelengths})", initialvalue=default_wavelengths)
        plot_wavelengths = [int(w.strip()) for w in plot_wavelengths_input.split(',')]
        
        # Plot CD intensity vs. temperature at the specified wavelengths
        if plot_selections["CD Intensity vs Temperature"]:
            plot_cd_intensity_vs_temperature(wavelengths, temperatures, data, window_length, polyorder, plot_wavelengths, smooth_data, pdf, figsize=figsize, fontsize=font_size)

        # Perform SVD
        U, S_values, VT = np.linalg.svd(A, full_matrices=False)
        
        # Create a zero-padded Sigma matrix with shape (num_temperatures, num_wavelengths)
        Sigma_padded = np.zeros((num_temperatures, num_wavelengths))
        np.fill_diagonal(Sigma_padded, S_values)
        
        # Create the non-padded Sigma matrix for reconstruction
        Sigma = np.diag(S_values)

        # Calculate US matrix
        US = U @ Sigma

        # Verify reconstruction
        A_reconstructed = U @ Sigma @ VT
        verification = np.allclose(A, A_reconstructed)

        # Print verification and shape results
        print("Verification of A ≈ UΣV^T:", verification)
        print("Number of wavelengths:", num_wavelengths)
        print("Number of temperatures:", num_temperatures)
        print("Shape of U:", U.shape)
        print("Shape of S:", S_values.shape)
        print("Shape of VT:", VT.shape)
        print("Shape of US:", US.shape)
        
        # Calculate autocorrelation for U and V matrices
        U_autocorr = calculate_autocorrelation(U)
        V_autocorr = calculate_autocorrelation(VT.T)

        # Save matrices to an Excel file
        explained_variance = (S_values ** 2) / np.sum(S_values ** 2) * 100
        save_matrices_to_excel_with_input(raw_A, raw_wavelengths, temperatures, A, wavelengths, U, Sigma_padded, VT, US, U_autocorr, V_autocorr, truncated_A, truncated_wavelengths, file_path, smooth_data, window_length, polyorder, explained_variance)

        # Reload the matrices from the saved Excel file to verify
        excel_data = pd.ExcelFile(file_path.replace(".csv", "_svd_matrices.xlsx"))
        df_A = pd.read_excel(excel_data, sheet_name='Input Data')
        df_U = pd.read_excel(excel_data, sheet_name='U', header=None)
        df_Sigma = pd.read_excel(excel_data, sheet_name='Σ', header=None)
        df_VT = pd.read_excel(excel_data, sheet_name='V^T', header=None)
        df_US = pd.read_excel(excel_data, sheet_name='US', header=None)
        
        # Print the shapes of the matrices from the Excel file
        print("Shapes from Excel file:")
        print("A shape:", df_A.shape)
        print("U shape:", df_U.shape)
        print("Sigma shape:", df_Sigma.shape)
        print("VT shape:", df_VT.shape)
        print("US shape:", df_US.shape)

        # Plot histogram of first ten singular values and % explained variance
        if plot_selections["Singular Values and % Explained Variance"]:
            fig, ax1 = plt.subplots(figsize=figsize)
            plt.rcParams.update({'font.size': font_size})
            ax1.bar(np.arange(1, 11), S_values[:10], color='b', alpha=0.7, label='Singular Values')
            ax1.set_xlabel('Component Number')
            ax1.set_ylabel('Singular Values', color='b')
            ax1.tick_params('y', colors='b')

            ax2 = ax1.twinx()
            ax2.plot(np.arange(1, 11), explained_variance[:10], 'r-o', label='% Explained Variance')
            ax2.set_ylabel('% Explained Variance', color='r')
            ax2.tick_params('y', colors='r')

            fig.tight_layout()
            plt.title('First Ten Singular Values and % Explained Variance',fontsize=16)
            plt.grid(True)
            pdf.savefig(fig)
            plt.show()
            print("Above:  Look for the elbow: usually at the component that accounts for 99% of the cumulative explained variance.")

        
        # Plot histogram of first-order autocorrelation for U and V matrices
        if plot_selections["First-order Autocorrelation"]:
            fig, ax = plt.subplots(figsize=figsize)
            plt.rcParams.update({'font.size': font_size})
            width = 0.35
            indices = np.arange(1, 11)

            ax.bar(indices - width/2, U_autocorr[:10], width, label='U', color='blue', alpha=0.7)
            ax.bar(indices + width/2, V_autocorr[:10], width, label='V', color='orange', alpha=0.7)

            ax.set_xlabel('Component Number')
            ax.set_ylabel('First-order Autocorrelation')
            ax.set_title('First-order Autocorrelation for U and V Matrices (First 10 Components)',fontsize=16)
            ax.legend(fontsize=16)
            ax.grid(True)
            
            # Adding the horizontal line at y = 0.8
            ax.axhline(y=0.8, color='red', linestyle='--', label='Threshold (0.8)')

            plt.tight_layout()
            pdf.savefig(fig)
            plt.show()
            print("Look for a cut-off at ~0.8 for the V autocorrelation values")

        # Ensure that the number of columns in US matches the number of wavelengths
        if US.shape[0] == num_wavelengths:
            # Plot the first 4 columns of the US matrix vs wavelength
            if plot_selections["US Matrix vs Wavelength"]:
                fig, ax = plt.subplots(figsize=figsize)
                plt.rcParams.update({'font.size': font_size})
                for i in range(4):
                    ax.plot(wavelengths, US[:, i], label=f'US{i}')

                ax.set_title('First 4 Columns of US Matrix vs Wavelength ',fontsize=16)
                ax.set_xlabel('Wavelength (nm)')
                ax.set_ylabel('US Values')
                ax.legend(fontsize=16)
                ax.grid(True)
                plt.tight_layout()
                pdf.savefig(fig)
                plt.show()
                print("Above: SV-Weighted Basis Spectra: the most significant basis spectrum resembles the main features of the experimental spectrum, but may take the shape of a mirror-image spectrum.")

            # Plot the first 4 columns of the U matrix vs wavelength
            if plot_selections["U Matrix vs Wavelength"]:
                fig, ax = plt.subplots(figsize=figsize)
                plt.rcParams.update({'font.size': font_size})
                for i in range(4):
                    ax.plot(wavelengths, U[:, i], label=f'U{i}')

                ax.set_title('First 4 Columns of U Matrix vs Wavelength ',fontsize=16)
                ax.set_xlabel('Wavelength (nm)')
                ax.set_ylabel('U Values')
                ax.legend(fontsize=16)
                ax.grid(True)
                plt.tight_layout()
                pdf.savefig(fig)
                plt.show()
                print("Above: non-weighted Basis Spectra")

            # Define a set of consistent colors
            consistent_colors = []  # List to store colors used by Matplotlib

#             # Plot the first 4 columns of the V matrix vs Temperature and capture the colors
#             if plot_selections["V Matrix vs Temperature"]:
#                 fig, ax = plt.subplots(figsize=figsize)
#                 plt.rcParams.update({'font.size': font_size})
#                 for i in range(4):
#                     line, = ax.plot(temperatures, VT[i, :], marker='o', linestyle='--', label=f'V{i}')
#                     consistent_colors.append(line.get_color())  # Store the color used by Matplotlib

#                 ax.set_title('First 4 Columns of V Matrix vs Temperature (Weights of Each Component)',fontsize=16)
#                 ax.set_xlabel('T (K)')
#                 ax.set_ylabel('V Values')
#                 ax.legend(fontsize=16)
#                 ax.grid(True)
#                 plt.tight_layout()
#                 pdf.savefig(fig)
#                 plt.show()
#                 print("Above: look for V components that show regular (not necessarily monotonic) variation with T (i.e. not just noise.)")


            # Plot the first 4 columns of the V matrix vs Temperature using interpolation
            if plot_selections["V Matrix vs Temperature"]:
                fig, ax = plt.subplots(figsize=figsize)
                plt.rcParams.update({'font.size': font_size})

                # Create a dense temperature array for smooth plotting
                dense_temperatures = np.linspace(temperatures.min(), temperatures.max(), 500)

                for i in range(4):
                    # Interpolate using cubic splines
                    spline = interp1d(temperatures, VT[i, :], kind='cubic')
                    spline_values = spline(dense_temperatures)

                    # Plot the original data points and the interpolated curve
                    line, = ax.plot(temperatures, VT[i, :], 'o', label=f'V{i}')
                    ax.plot(dense_temperatures, spline_values, '-', color=line.get_color())

                    # Store the color used by Matplotlib
                    consistent_colors.append(line.get_color())

                ax.set_title('First 4 Columns of V Matrix vs Temperature (Weights of Each Component)', fontsize=16)
                ax.set_xlabel('T (K)', fontsize=font_size)
                ax.set_ylabel('V Values', fontsize=font_size)
                ax.legend(fontsize=16)
                ax.grid(True)
                plt.tight_layout()

                if pdf:
                    pdf.savefig(fig)
                plt.show()
                print("Above: look for V components that show regular (not necessarily monotonic) variation with T (i.e. not just noise.)")


        
        # Suggest default number of components
        suggested_components = suggest_number_of_components(S_values, explained_variance, U_autocorr, V_autocorr)
        summary_text = (
            f"Default value ({suggested_components}) obtained based on:\n"
            "1. Elbow in the SV / Explained variance plot.\n"
            "2. If # > 2 then assessed U and V autocorrelations (both > ~0.8)."
        )
        num_components = simpledialog.askinteger("Number of Components", f"Enter # of components:\n{summary_text}", initialvalue=suggested_components)

        # Replot the chosen number of columns of the U matrix vs wavelength and the V matrix vs temperature
        if plot_selections["U Matrix vs Wavelength"]:
            fig, ax = plt.subplots(figsize=figsize)
            plt.rcParams.update({'font.size': font_size})
            for i in range(num_components):
                ax.plot(wavelengths, U[:, i], label=f'U{i}')

            ax.set_title(f'First {num_components} Columns of U Matrix vs Wavelength',fontsize=16)
            ax.set_xlabel('Wavelength (nm)')
            ax.set_ylabel('U Values')
            ax.legend(fontsize=16)
            ax.grid(True)
            plt.tight_layout()
            pdf.savefig(fig)
            plt.show()

        if plot_selections["V Matrix vs Temperature"]:
            fig, ax = plt.subplots(figsize=figsize)
            plt.rcParams.update({'font.size': font_size})
            for i in range(num_components):
                ax.plot(temperatures, VT[i, :], label=f'V{i}')

            ax.set_title(f'First {num_components} Columns of V Matrix vs Temperature',fontsize=16)
            ax.set_xlabel('T (K)')
            ax.set_ylabel('V Values')
            ax.legend(fontsize=16)
            ax.grid(True)
            plt.tight_layout()
            pdf.savefig(fig)
            plt.show()

        if plot_selections["Spline Fit V Matrix vs Temperature"]:
            def plot_spline_fit(smoothing_factor, temperatures, VT, num_components):
                plt.clf()  # Clear the current figure

                fig, ax = plt.subplots(figsize=figsize)
                plt.rcParams.update({'font.size': font_size})

                # Dense range for interpolation
                dense_temperatures = np.linspace(temperatures.min(), temperatures.max(), 500)

                for i in range(num_components):
                    color = consistent_colors[i % len(consistent_colors)]  # Use consistent colors cyclically
                    # Plot the original data points
                    #ax.plot(temperatures, VT[i, :], 'o', color=color, label=f'V^T[{i}, :] Data Points')
                    ax.plot(temperatures, VT[i, :], 'o', color=color, label=f'V{i}')
                    # Create a smoothed cubic spline for the current component
                    spline = UnivariateSpline(temperatures, VT[i, :], s=smoothing_factor)
                    # Evaluate the spline on the dense range
                    spline_values = spline(dense_temperatures)
                    # Plot the spline
                    #ax.plot(dense_temperatures, spline_values, '--', color=color, label=f'V^T[{i}, :] Spline Fit (s={smoothing_factor})')
                    ax.plot(dense_temperatures, spline_values, '--', color=color,)

                    # Determine inflection points
                    inflection_points = np.where(np.diff(np.sign(spline.derivative(2)(dense_temperatures))))[0]
                    if inflection_points.size > 0:
                        for inflection_idx in inflection_points:
                            inflection_temp = dense_temperatures[inflection_idx]
                            ax.axvline(x=inflection_temp, linestyle=':', color=color)
                            ax.text(inflection_temp, spline_values[inflection_idx], f'{inflection_temp:.2f}', fontsize=font_size-2, color=color)

                ax.set_title(f'First {num_components} V Matrix Columns vs T (Smoothed C-Spline (s={smoothing_factor}))',fontsize=16)
                ax.set_xlabel('T (K)')
                ax.set_ylabel('V Values')
                #ax.legend(loc='upper center', bbox_to_anchor=(0.5, -0.15), fancybox=True, shadow=True, ncol=2)
                ax.legend(fontsize=16)
                ax.grid(True)
                plt.tight_layout()
                pdf.savefig(fig)
                plt.show()

            smoothing_factor = 0.05  # Default smoothing factor

            while True:
                plot_spline_fit(smoothing_factor, temperatures, VT, num_components)
                user_input = input(f"Current smoothing factor is {smoothing_factor}. Enter a new smoothing factor (0.000 = no smoothing; type 'done' to finish): ")
                if user_input.lower() == 'done':
                    break
                try:
                    smoothing_factor = float(user_input)
                except ValueError:
                    print("Invalid input. Please enter a numeric value.")

else:
    print("No file selected.")

# %% [code]
